# Supplementary material for: Ventriculo-arterial coupling for predicting cardiac index increase in infants after heart surgery
Source: Interdiscip Cardiovasc Thorac Surg. 2023 May 9;37(3):ivad064. doi: 10.1093/icvts/ivad064 (PMC10497444; doi:10.1093/icvts/ivad064)
Supplement: ivad064_Supplementary_Data [file ivad064_supplementary_data.zip]

Archive with 3 entries (3 files):
- supple 1.doc
- Supple 3.doc
- Supplemental 2.doc
